# Supplementary material for: Diversity and taxonomic revision of methanogens and other archaea in the intestinal tract of terrestrial arthropods
Source: Front Microbiol. 2023 Nov 15;14:1281628. doi: 10.3389/fmicb.2023.1281628 (PMC10684969; doi:10.3389/fmicb.2023.1281628)
Supplement: Supplementary file 3 [file Table_1.xlsx]

## Sheet: Table S1
Table S1. Details of the arthropod samples used for the archaeal 16S rRNA gene libraries analyzed in this study. NCBI accession numbers are given where sample identity was verified by cytochrome c oxidase (COII) gene sequencing. Abbreviations: WG, whole gut; C, crop; M, midgut; H, hindgut; HW, hindgut wall; HL, hindgut lumen; P1–P5, proctodeal compartments 1–5.
Sample ID	Species	Gut compartment	Diet group	COII gene	Sample source
Cockroaches
At579	Archimandrita tesselata	WG	omnivorous		Commercial breeder: Insektenliebe, Grabenstetten, Germany (https://insektenliebe.com/de/)
Ba584	Blaberus atropos	WG	omnivorous		Commercial breeder: InsectPower, Grafenwöhr, Germany (https://www.insectpower.de/)
Bf170	Byrsotria fumigata	WG	omnivorous		Commercial breeder: Jörg Bernhardt, Glashütte, Germany (www.schaben-spinnen.de)
Br233	Byrsotria rothi	H	omnivorous		Commercial breeder: Jörg Bernhardt, Glashütte, Germany (www.schaben-spinnen.de)
Dp585	Diploptera punctata	WG	omnivorous		Commercial breeder: Jörg Bernhardt, Glashütte, Germany (www.schaben-spinnen.de)
Ec553	Elliptorhina chopardi	WG	omnivorous		Commercial breeder: Jörg Bernhardt, Glashütte, Germany (www.schaben-spinnen.de)
Ec167	Ergaula capucina	WG	litter		Commercial breeder: Jörg Bernhardt, Glashütte, Germany (www.schaben-spinnen.de)
Ep586	Ergaula pilosa	WG	litter		Commercial breeder: Jörg Bernhardt, Glashütte, Germany (www.schaben-spinnen.de)
Es583	Eublaberus serranus	WG	omnivorous		Commercial breeder: InsectPower, Grafenwöhr, Germany (https://www.insectpower.de/)
Gp578	Gromphadorhina portentosa	WG	omnivorous		Commercial breeder: Insektenliebe, Germany (https://insektenliebe.com/de/)
Gc581	Gyna caffrorum	WG	omnivorous		Commercial breeder: InsectPower, Grafenwöhr, Germany (https://www.insectpower.de/)
Hf551	Henschoutedenia flexivitta	WG	omnivorous		Commercial breeder: Jörg Bernhardt, Glashütte, Germany (www.schaben-spinnen.de)
Pa140	Panestia angustipennis	H	wood	MT188742	Japan: Nagasaki Prefecture, Mt. Yasumandake; collected 2010
Pa166	Panestia angustipennis	WG	wood	MT188742*	Japan: Ishikawa Prefecture, near Keta Shrine; collected 2010
Pm569	Pseudoglomeris magnifica	WG	omnivorous		Commercial breeder: Insektenliebe, Germany (https://insektenliebe.com/de/)
Ps589	Pycnoscelus striatus	WG	litter		Commercial breeder: Jörg Bernhardt, Glashütte, Germany (www.schaben-spinnen.de)
Ps171	Pycnoscelus surinamensis	WG	litter		Commercial breeder: Jörg Bernhardt, Glashütte, Germany (www.schaben-spinnen.de)
Rm582	Rhyparobia maderae	WG	omnivorous		Commercial breeder: InsectPower, Grafenwöhr, Germany (https://www.insectpower.de/)
Se139	Salganea esakii	H	wood	MT188738	Japan: Ishikawa Prefecture, near Keta Shrine; collected 2010
Sl580	Schelfordella lateralis	WG	omnivorous		Commercial breeder: InsectPower, Grafenwöhr, Germany (https://www.insectpower.de/)
Tb587	Therea bernhardti	WG	omnivorous		Commercial breeder: Insektenliebe, Germany (https://insektenliebe.com/de/)
Tr588	Therea regularis	WG	omnivorous		Commercial breeder: Insektenliebe, Germany (https://insektenliebe.com/de/)
Termites
TD117	Alyscotermes trestus	WG	soil	KT184481	Kenya: JKUAT farm; collected 2010
TD121	Amitermes sp.	C, M, P1–P5	wood	OP594244	Kenya: JKUAT farm; collected 2011
En335	Embiratermes neotenicus	WG, HW, HL	soil	KY436202*	France: French Guiana; collected 2017
En525	Embiratermes neotenicus	WG	soil		Colombia; collected 2019
Gx529	Glyptotermes species 17†	WG	wood	OM991438*	Lab colony: Czech University of Life Sciences; sampled 2017
Gx496	Glyptotermes species 8†	WG	wood	OM991325*	Lab colony: Czech University of Life Sciences; sampled 2017
Hs463	Hodotermopsis sjoestedii	WG	wood	MT211862	Vietnam: Tam Dao National Park; collected 2013
Cu547	Isognathotermes fungifaber	WG, HW, HL	soil	DQ442112*	Cameroon; collected in 2020
TD110	Isognathotermes ugandensis	C, M, P1–P5	soil	OP594245	Kenya: Kakamega Forest Reserve; collected 2009
Jx469	Jugositermes tuberculatus	WG	soil	MT211878*	Cameroon: Ebogo, Mbalmayo; collected 2019
Kf353	Kaloterms flavicollis	WG	wood	MK922269	Lab colony: BAM Federal Institute for Materials Research and Testing, Berlin; sampled 2017
Lx239	Labiotermes labralis	WG	soil	KY436201*	France: French Guiana; collected 2015
Mb2006	Macrotermes bellicosus	H	fungus	OP594246	Democratic Republic of the Congo: Pointe Noire
Mm60	Macrotermes jeanneli	WG	fungus	KF372028	Kenya: JKUAT farm; collected 2005
TD115	Macrotermes michaelseni	WG	fungus	KT184482	Kenya: Kajiado; collected 2010
Ms2006	Macrotermes subhyalinus	H	fungus	OP594247	Democratic Republic of the Congo: Pointe Noire
Md560	Mastotermes darwiniensis	WG	wood	MT188750	Lab colony: BAM Federal Institute for Materials Research and Testing, Berlin; sampled 2008
TD118	Microcerotermes sp.	WG	wood	KF372029	Kenya: JKUAT farm; collected 2010
Ne540	Nasutitermes ephratae	WG	wood	MT211867*	France: Guadeloupe; collected 2019
Nl494	Nasutitermes lujae	WG	wood	MT211866	Cameroon: Ebogo, Mbalmayo; collected 2019
Nx461	Nasutitermes sp.	WG	wood		France: French Guiana; collected 2018
Ncb351	Neotermes cubanus	WG	wood	MK922271	Lab colony: Czech University of Life Sciences; sampled 2013
Nc559	Neotermus castaneus	WG	wood	MK922270	Lab colony: BAM Federal Institute for Materials Research and Testing, Berlin; sampled 2020
TD116	Odontotermes sp.	WG	fungus	MT211869	Kenya: Kajiado; collected 2010
TD79	Ophiotermes sp.	C, M, P1–P5	soil	KF372031	Kenya: Kakamega Forest Reserve; collected 2007
Cu592	Polyspathotermes sulcifrons	WG	soil		Cameroon; collected in 2021
Po218	Porotermes adamsonii	WG	wood	MK736309	Australia: Queensland, near Lamington National Park; collected 2014
Pq454	Porotermes quadricollis	WG	wood	MK922252	Chile: Región del Maule, Estero Los Robles; collected 2018
Rs554	Reticulitermes flavipes	WG, HW, HL	wood	MK922263*	Lab colony: BAM Federal Institute for Materials Research and Testing, Berlin; sampled 2020
Rs511	Reticulitermes flavipes	WG	wood	MT211874	Lab colony: BAM Federal Institute for Materials Research and Testing, Berlin; sampled 2019
Rm538	Rhinotermes marginalis	WG, HW, HL	wood	EU253890*	France: Guadeloupe; collected 2019
TD114a	Trinervitermes sp.	WG	wood	KT184474	Kenya: JKUAT farm; collected 2010
Millipedes
Am161	Anadenobolus monilicornis	WG	litter		Commercial breeder: Jörg Bernhardt, Glashütte, Germany (www.schaben-spinnen.de)
Am565	Anadenobolus monilicornis	WG	litter		Commercial breeder: Insektenliebe, Germany (https://insektenliebe.com/de/)
Ac159	Aphistogoniulus corallipes	WG	litter		Commercial breeder: Jörg Bernhardt, Glashütte, Germany (www.schaben-spinnen.de)
Ag562	Archispirostreptus gigas	H	litter		Commercial breeder: Insektenliebe, Germany (https://insektenliebe.com/de/)
Ac634	Atopochetus caudulanus	H	litter		Commercial breeder: Insektenliebe, Germany (https://insektenliebe.com/de/)
Cs567	Centrobolus splendidus	H	litter		Commercial breeder: Insektenliebe, Germany (https://insektenliebe.com/de/)
Dsp160	Harpagophorida sp.	WG	litter		Commercial breeder: Jörg Bernhardt, Glashütte, Germany (www.schaben-spinnen.de)
Mu162	Microtrullius uncinatus	H	litter		Commercial breeder: Jörg Bernhardt, Glashütte, Germany (www.schaben-spinnen.de)
Sa631	Salpidobous sp.	H	litter		Commercial breeder: Insektenliebe, Germany (https://insektenliebe.com/de/)
Sp564	Spirostreptus sp.	WG	litter		Commercial breeder: Insektenliebe, Germany (https://insektenliebe.com/de/)
Ta633	Telodeinopus aoutii	H	litter		Commercial breeder: Insektenliebe, Germany (https://insektenliebe.com/de/)
* Identical sequence (not submitted)
† Buček A, Wang M, Šobotník J, Hellemans S, Sillam-Dussès D, Mizumoto N, Stiblík P, Clitheroe C, Lu T, González Plaza JJ, Mohagan A, Rafanomezantsoa J, Fisher B, Engel MS, Roisin Y, Evans TA, Scheffrahn R, Bourguignon T (2022). Molecular phylogeny reveals the past transoceanic voyages of drywood termites (Isoptera, Kalotermitidae). Mol. Biol. Evol. 39: msac093 https://doi.org/10.1093/molbev/msac0…
‡ Senior synonym of Reticulitermes santonensis

## Sheet: Table S2
Table S2. List of archaeal genomes (MAGs and isolates) from arthropod guts analyzed in this study and the associated metadata. Genomes that meet the requirements for type material of SeqCode and the type species of the new genera are in bold. Genome size was estimated based on assembly size and completeness. If 16S rRNA genes were present in the assembly, they were submitted to GenBank.
Order	Genus	New species	Genome	16S rRNA gene	Completeness (%)	Contamination (%)	G+C content (mol%)	Genome size (Mbp)	Genome acc no. (NCBI)	Host species	Host group	Study
Methanobacteriales	Methanobaculum		Hm464_bin67		82.08	0.8	26.6161	1.39	GCA_031261945	Hodotermes mossambicus	termite	Mies et al., submitted
	Methanobinarius		Lab288P3_bin120		73.76	0.8	25.5412	2.04	GCA_009784145	Labiotermes labralis	termite	Herve et al., 2020
	Methanoflexus	Methanoflexus mossambicus	Hm464_bin70		94.34	1.6	24.0123	3.25	GCA_031261915	Hodotermes mossambicus	termite	Mies et al., submitted
			Rs511_bin53		62.75	4.97	25.576	2.34	GCA_031287175	Reticulitermes flavipes	termite	Mies et al., submitted
	Methanorudis	Methanorudis spinitermitis	Spi319_bin4	OQ730145	97.6	0	25.8568	1.96	GCA_031286225	Spinitermes trispinosus	termite	Mies et al., submitted
			Th196P3_bin91		85.6	2.4	25.4569	3.37	GCA_009777005	Termes hospes	termite	Herve et al., 2020
			Th196P4_bin56		72.98	9.84	27.0188	2.09	GCA_009776495	Termes hospes	termite	Herve et al., 2020
	Methanovirga	Methanovirga basalitermitum	Ncb351_bin114	OQ730130	94.4	0.44	27.8889	2.18	GCA_031284445	Neotermes cubanus	termite	Mies et al., submitted
		Methanovirga meridionalis	Pq454_bin35	OP852022*	98.4	0	23.7782	2.39	GCA_031289325	Porotermes quadricollis	termite	Mies et al., submitted
		Methanovirga australis	Md513_bin122	OR354382*	98	3.2	26.8928	2.5	GCA_031272765	Mastotermes darwinensis	termite	Mies et al., submitted
		Methanovirga aequatorialis	Nm470_bin38	OQ730131	96.8	0.8	29.3538	2.05	GCA_031282205	Neotermes meruensis	termite	Mies et al., submitted
		Methanovirga procula	Pc512_bin29		94.4	1.6	26.7911	2.38	GCA_031280375	Prorhinotermes canalifrons	termite	Mies et al., submitted
			Po218_bin58		87.6	0	24.6636	2.71	GCA_031289975	Porotermes adamsoni	termite	Mies et al., submitted
			Zx50_bin4		61.6	0.8	26.6996	1.89	GCA_031284925	Zootermopsis nevadensis	termite	Mies et al., submitted
			Md513_bin94		52.55	0.8	28.2972	1.83	GCA_031271925	Mastotermes darwinensis	termite	Mies et al., submitted
Methanomicrobiales	Methanofilum	Methanofilum arcanum	Xx448_bin9	OQ730147	94.77	0	41.9534	1.83	GCA_031285085	Dicuspiditermes spinitibialis	termite	Mies et al., submitted
			Lab288P4_bin101		73.82	2.09	42.4943	1.68	GCA_009779205	Labiotermes labralis	termite	Herve et al., 2020
	Methanorbis	Methanorbis furvi	Ag1	OQ442338	98.33	1.3	50.1	1.84	GCA_032714615	Archispirostreptus gigas	millipede	This study
			Sp1	OQ442337	98.33	1.3	50.4	1.78	GCA_032603555	Spirostreptus sp.	millipede	This study
		Methanorbis rubei	Cs1	OQ442335	98.33	1.3	50.2	1.82	GCA_032714495	Centrobolus splendidus	millipede	This study
		Methanorbis basalitermitum	Rs511_bin27		91.01	1.31	50.8682	1.27	GCA_031287415	Reticulitermes flavipes	termite	Mies et al., submitted
			Hm464_bin161		81.59	2.29	53.0666	1.63	GCA_031262705	Hodotermes mossambicus	termite	Mies et al., submitted
			Ct408_bin123		72.24	0.65	44.2532	1.09	GCA_031255895	Calcaritermes temnocephalus	termite	Mies et al., submitted
Methanosarcinales	Methanolapillus	Methanolapillus millepedarum	Ac7	OQ442341	100	0	42.9	1.96	GCA_032594115	Atopochetus caudulanus	millipede	This study
		Methanolapillus africanus	Ag5	OQ442339	94.11	0.65	44.4	2.1	GCA_032714475	Archispirostreptus gigas	millipede	This study
		Methanolapillus ohkumae	Am2	OQ442334	100	0	41	1.89	GCA_032594355	Anadenobolus monilicornis	millipede	This study
	Methanimicrococcus	Methanimicrococcus hacksteinii	At1	OQ442333	93.79	0.65	42.9	2.04	GCA_032714515	Archimandrita tessellata	cockroach	This study
		Methanimicrococcus stummii	Es2	OQ442332	100	0	43.1	1.82	GCA_032594435	Eublaberus serranus	cockroach	This study
		Methanimicrococcus hongohii	Hf6	OQ442340	100	0	41	2.19	GCA_032594095	Henschoutedenia flexivitta	cockroach	This study
		Methanimicrococcus odontotermitis	TD116_bin10	OR140534	92.81	0.65	43.8248	1.88	GCA_031286065	Odontotermes sp.	termite	Mies et al., submitted
		Methanimicrococcus labiotermitis	Lab288P3_bin112	OQ724779*	92.13	0	45.5339	1.83	GCA_009784005	Labiotermes labralis	termite	Herve et al., 2020
			Ast373_bin29		87.91	1.31	43.4383	1.8	GCA_031260345	Astalotermes c.f. quietus	termite	Mies et al., submitted
			Lab288P3_bin190		84.51	2.29	45.9475	1.57	GCA_009783635	Labiotermes labralis	termite	Herve et al., 2020
			Th196P4_bin37		75.09	4.58	39.6146	1.86	GCA_009776675	Termes hospes	termite	Herve et al., 2020
Methanomassiliicoccales	Methanoplasma	Methanoplasma termitum	Methanoplasma termitum	CP010070	97.85	1.61	49.21	1.48	GCA_000800805	Isognathotermes ugandensis	termite	Lang et al., 2015
		Methanoplasma cognatum	Th196P3_bin2	OQ730120	97.98	2.42	52.2617	1.65	GCA_009777615	Termes hospes	termite	Herve et al., 2020
		Methanoplasma porotermitis	Po218_bin46	OQ730132	95.56	0	57.3379	1.69	GCA_031290095	Porotermes adamsoni	termite	Mies et al., submitted
			Nt197P3_bin8		93.82	0.81	52.0879	1.37	GCA_009778575	Neocapritermes taracua	termite	Herve et al., 2020
			Cu122P5_bin30		93.82	2.02	49.2092	1.34	GCA_009782125	Isognathotermes ugandensis	termite	Herve et al., 2020
		Methanoplasma glyptotermitis	Gsp477_bin30	OQ730127	93.15	0	49.7622	1.84	GCA_031267895	Glyptotermes sp.	termite	Mies et al., submitted
		Methanoplasma reticulitermitis	Rs511_bin65	OQ730134	90.99	0	53.4822	1.34	GCA_031287135	Reticulitermes flavipes	termite	Mies et al., submitted
			Cf509_bin46		89.52	0	64.7088	1.74	GCA_031256955	Coptotermes formosanus	termite	Mies et al., submitted
			Co333_bin25		89.05	0.97	50.4373	1.33	GCA_031256615	Cornitermes sp.	termite	Mies et al., submitted
			Th196P4_bin4		88.04	4.84	61.5588	1.77	GCA_009776625	Termes hospes	termite	Herve et al., 2020
			Nl494_bin58		85	1.21	55.2103	1.33	GCA_031283015	Nasutitermes lujae	termite	Mies et al., submitted
			Pq454_bin65		80.51	0.4	57.4314	1.48	GCA_031288985	Porotermes quadricollis	termite	Mies et al., submitted
			Co191P4_bin17		77.9	1.67	50.2983	1.49	GCA_009786295	Cornitermes sp.	termite	Herve et al., 2020
			Nt197P4_bin4		74.46	0.85	53.0219	1.13	GCA_009778275	Neocapritermes taracua	termite	Herve et al., 2020
			Mx356_bin39		68.89	0	50.8758	1.34	GCA_031271555	Macrotermes cf. amplus	termite	Mies et al., submitted
			Lab288P3_bin64		68.44	9.14	50.9551	1.28	GCA_009779465	Labiotermes labralis	termite	Herve et al., 2020
			Ehx436_bin13		67.47	0.81	52.5292	1.07	GCA_031254265	Euhamitermes sp.	termite	Mies et al., submitted
			Jx357_bin42		60.26	0	52.6224	1.3	GCA_031274665	Jugositermes tuberculatus	termite	Mies et al., submitted
			Zx50_bin55		59.19	5.61	51.5636	1.69	GCA_031284755	Zootermopsis nevadensis	termite	Mies et al., submitted
			Cu122P4_bin8		58.62	9.09	49.5677	1.52	GCA_009786005	Isognathotermes ugandensis	termite	Herve et al., 2020
			Th196P4_bin35		53.16	1.61	53.3078	1.11	GCA_009776655	Termes hospes	termite	Herve et al., 2020
			Hs463_bin104		50.4	0	50.1492	1.41	GCA_031261625	Hodotermopsis sjoestedti	termite	Mies et al., submitted
	Methanomicula	Methanomicula labiotermitis	Lab288P1_bin114	OQ724736*	94.76	0.81	49.6524	1.44	GCA_009780575	Labiotermes labralis	termite	Herve et al., 2020
			Emb289P3_bin41		91.74	5.65	46.4824	1.35	GCA_009784745	Embiratermes neotenicus	termite	Herve et al., 2020
			Lab288P1_bin1		89.47	0	53.5129	1.33	GCA_009780795	Labiotermes labralis	termite	Herve et al., 2020
			Xx448_bin23		87.9	0	52.8751	1.4	GCA_031285205	Dicuspiditermes spinitibialis	termite	Mies et al., submitted
			Th196P4_bin34		86.69	5.3	52.5717	1.38	GCA_009776695	Termes hospes	termite	Herve et al., 2020
			Cus372_bin25		82.59	2.21	55.3437	1.34	GCA_031254685	Polyspathotermes sulcifrons	termite	Mies et al., submitted
			Aly426_bin2		76.75	0.81	49.1999	1.58	GCA_031260545	Alyscotermes sp.	termite	Mies et al., submitted
			Nt197P4_bin30		59.49	0.81	51.8893	1.61	GCA_009778265	Neocapritermes taracua	termite	Herve et al., 2020
			Nt197P3_bin45		57.8	1.92	51.6115	1.33	GCA_009782705	Neocapritermes taracua	termite	Herve et al., 2020
			Lab288P4_bin70		52.29	0	50.7194	1.53	GCA_009778825	Labiotermes labralis	termite	Herve et al., 2020
			Fux382_bin27		52.23	2.88	55.5128	1.43	GCA_031253895	Furculitermes sp.	termite	Mies et al., submitted
			Ast373_bin33		51.64	5	51.9199	1.33	GCA_031260325	Astalotermes c.f. quietus	termite	Mies et al., submitted
Bathyarchaeales	Bathycorpusculum	Bathycorpusculum acidaminoxidans	Co191P4_bin18	OQ730153	99.07	4.21	37.914	2.01	GCA_009786255	Cornitermes sp.	termite	Loh et al., 2021
			Co191P3_bin4		99.07	4.21	37.814	1.82	GCA_009787585	Cornitermes sp.	termite	Loh et al., 2021
		Bathycorpusculum acetigenerans	Emb289P1_bin127	OQ724653*	99.07	1.87	43.4187	2.15	GCA_009781675	Embiratermes neotenicus	termite	Loh et al., 2021
			Lab288P4_bin61		99.07	3.74	42.9807	2.52	GCA_009778815	Labiotermes labralis	termite	Loh et al., 2021
			Nt197P4_bin22		99.07	4.67	39.3126	2.19	GCA_009778385	Neocapritermes taracua	termite	Loh et al., 2021
		Bathycorpusculum grumuli	Th196P4_bin19	OQ730150	99.07	3.74	35.5776	2.3	GCA_009776805	Termes hospes	termite	Loh et al., 2021
		Bathycorpusculum hydrogenotrophicum	Lab288P3_bin169	OR140533	98.6	2.8	43.2832	2.27	GCA_009783705	Labiotermes labralis	termite	Loh et al., 2021
		Bathycorpusculum fermentans	Nc150P4_bin1	OQ730148	98.13	4.67	38.8787	1.61	GCA_009787175	Nasutitermes corniger	termite	Loh et al., 2021
		Bathycorpusculum termitum	Cus372_bin2	OQ730139	97.2	3.74	43.8016	2.36	GCA_031254875	Polyspathotermes sulcifrons	termite	Mies et al., submitted
			Jx357_bin35		96.73	1.87	40.2822	2.58	GCA_031274765	Jugositermes tuberculatus	termite	Mies et al., submitted
			Co333_bin48		96.26	3.27	37.851	2.1	GCA_031256495	Cornitermes sp.	termite	Mies et al., submitted
			Emb289P3_bin109		96.26	2.8	43.3755	2.16	GCA_009785285	Embiratermes neotenicus	termite	Loh et al., 2021
			Emb289P3_bin80		96.26	6.31	39.0303	2.21	GCA_009781395	Embiratermes neotenicus	termite	Loh et al., 2021
			Lab288P4_bin25		96.19	3.27	38.0678	1.42	GCA_009779045	Labiotermes labralis	termite	Loh et al., 2021
			Co191P1_bin46	OQ730151	95.79	5.68	37.8429	1.83	GCA_009786585	Cornitermes sp.	termite	Loh et al., 2021
		Bathycorpusculum soli	Pmx449_bin19	OQ730144	94.39	4.67	37.539	1.88	GCA_031277345	Promirotermes sp.	termite	Mies et al., submitted
		Bathycorpusculum terrae	Lab288P3_bin115	OQ724660*	91.52	3.27	38.1683	1.27	GCA_009784175	Labiotermes labralis	termite	Loh et al., 2021
			Cu122P1_bin20		90.03	8.88	37.3908	1.67	GCA_009786205	Isognathotermes ugandensis	termite	Loh et al., 2021
			Coa324_bin13		89.72	5.61	43.6902	2.21	GCA_031256395	Coatitermes kartaboensis	termite	Mies et al., submitted
			Nct323_bin19		86.92	4.21	38.467	1.36	GCA_031283385	Neocapritermes taracua	termite	Mies et al., submitted
			Coa324_bin12		85.44	9.71	43.2774	2.47	GCA_031256415	Coatitermes kartaboensis	termite	Mies et al., submitted
			Nl494_bin6		84.04	1.87	38.4226	1.83	GCA_031282985	Nasutitermes lujae	termite	Mies et al., submitted
			Ast373_bin25		69.16	2.34	36.7613	1.43	GCA_031260365	Astalotermes c.f. quietus	termite	Mies et al., submitted
			Nc150P3_bin14		63.84	2.34	38.4995	1.02	GCA_009787255	Nasutitermes corniger	termite	Loh et al., 2021
			Nct323_bin28		61.92	3.74	38.1345	2.3	GCA_031283255	Neocapritermes taracua	termite	Mies et al., submitted
			Cyl330_bin22		53.34	2.34	37.9443	1.2	GCA_031254415	Cylindrotermes sp.	termite	Mies et al., submitted
* Sequence from a clone library of the same sample (no 16S gene present in the MAG)

## Sheet: Table S3
Table S3. Relative abundance of archaeal lineages (order level) in 16S rRNA gene libraries of different gut compartments, food soil and nest material of selected arthropod species. Abbreviations: P1–P5, proctodeal compartments 1–5. Clones/reads were classified using DictDb v. 5.0 as described in the Materials and methods section.
Species	Sample ID or study	Compartment	Numner of reads/clones	Methanobacteriales	Methanomicrobiales	Methanomassiliicoccales	Methanosarcinales	Nitrososphaerales	Bathyarchaeales
Amitermes sp.	TD121	Crop	14	0	0	0	0	100	0
		Midgut	14	7.14286	0	92.8571	0	0	0
		P1	25	4	0	36	0	0	60
		P3	42	23.8095	11.9048	52.381	7.14286	0	4.7619
		P4	41	2.43902	4.87805	26.8293	12.1951	0	53.6585
		P5	35	20	0	37.1429	0	0	42.8571
Isognathotermes ugandensis	TD110	Crop	18	16.6667	0	5.55556	22.2222	44.4444	11.1111
		Midgut	18	0	22.2222	5.55556	38.8889	33.3333	0
		P1	35	2.85714	8.57143	11.4286	77.1429	0	0
		P3	48	18.75	29.1667	12.5	10.4167	0	29.1667
		P4	56	37.5	3.57143	46.4286	0	0	12.5
		P5	30	3.33333	10	30	26.6667	16.6667	13.3333
		Nest material	41	2.43902	0	2.43902	4.87805	90.2439	0
		Food soil	41	0	0	0	0	100	0
Ophiotermes sp.	TD79	Crop	20	20	0	10	50	0	20
		Midgut	35	0	0	0	100	0	0
		P1	39	0	0	0	100	0	0
		P3	45	2.22222	0	28.8889	60	0	8.88889
		P4	48	18.75	0	31.25	35.4167	0	14.5833
		P5	56	3.57143	0	39.2857	55.3571	0	1.78571
		Nest material	43	0	0	0	0	100	0
Polyspathotermes sulcifrons	Cu592	Midgut	1222	13.5025	0.900164	84.1244	0.736498	0.0818331	0.654664
		P1	9160	1.10262	0	1.00437	97.7948	0.0982533	0
		P3	2855	3.39755	7.91594	16.4273	72.1541	0	0.105079
		P4	3161	8.50997	0.316356	90.7308	0.411262	0	0.0316356
		P5	683	9.51684	0.439239	88.287	1.46413	0	0.292826
Isognathotermes fungifaber	Cu547	Gut wall	8434	7.80175	6.69908	10.3035	74.2945	0.201565	0.699549
		Gut lumen	3453	3.30148	0.289603	9.00666	84.5062	2.49059	0.405445
		Whole gut	5847	25.1411	24.3031	10.0564	40.0034	0.342056	0.153925
Embiratermes neotenicus	En525	Gut wall	9069	27.3349	0.0992392	20.0132	38.8466	0	13.706
		Gut lumen	11057	43.4657	0.0452202	18.6307	22.0313	0.0994845	15.7276
		Whole gut	6971	40.2381	3.87319	10.3428	35.9776	0	9.56821
Rhinotermes marginalis	Rm538	Gut wall	18118	100	0	0	0	0	0
		Gut lumen	15762	100	0	0	0	0	0
		Whole gut	20475	100	0	0	0	0	0
Reticulitermes flavipes	Rs554	Gut wall	9896	69.1492	11.0348	19.8161	0	0	0
		Gut lumen	12342	21.52	71.4714	7.00859	0	0	0
		Whole gut	22695	14.3468	83.0976	2.55563	0	0	0
Pachnoda ephippiata	Egert et al., 2003	Midgut	30	26.6667	0	3.33333	0	70	0
		Hindgut	45	46.6667	0	28.8889	22.2222	2.22222	0
		Food soil	22	0	18.1818	0	54.5455	27.2727	0
Isognathotermes fungifaber	Donovan et al., 2004	Whole gut	47	68.0851	25.5319	0	6.38298	0	0
		Food soil	28	0	0	0	100	0	0
References
Donovan, S. E., Purdy, K. J., Kane, M. D., and Eggleton, P. (2004). Comparison of Euryarchaea strains in the guts and food-soil of the soil-feeding termite Cubitermes fungifaber across different soil types. Appl. Environ. Microbiol. 70, 3884–3892.
Egert, M., Wagner, B., Lemke, T., Brune, A., and Friedrich, M. W. (2003). Microbial community structure in midgut and hindgut of the humus-feeding larva of Pachnoda ephippiata (Coleoptera: Scarabaeidae). Appl. Environ. Microbiol. 69, 6659–6668.

## Sheet: Table S4
Table S4. Relative abundance of archaeal groups obtained from amplicon libraries obtained in the present study. Abbreviations: WG, whole gut; C, crop; M, midgut; H, hindgut; HW, hindgut wall; HL, hindgut lumen; P1–P5, proctodeal compartments 1–5. For the origin of the samples, see sample IDs (Table S1).
					Host groups					Millipedes							Cockroaches																						Lower termites
					Millipedes	Cockroaches	Lower termites	Higher termites		Archispirostreptus gigas	Anadenobolus monilicornis	Spirotreptus sp.	Centrobolus splendidus	Salpidobous sp.	Telodeinopus aoutii	Atopochetus caudulanus	Archimandrita tesselata	Blaberus atropus	Byrsotria fumigata	Byrsotria rothi	Diploptera punctata	Ergaula capucina	Elliptorhina chopardi	Ergaula pilosa	Eublaberus serranus	Gyna caffrorum	Gromphadorhina portentosa	Henschoutedenia flexivitta	Panesthia angustipennis		Pseudoglomeris magnifica	Pycnoscelus surinamensis	Pycnoscelus striatus	Rhyparobia maderae	Salganea esakii	Shelfordella lateralis	Therea bernhardti	Therea regularis	Mastotermes darwiniensis	Hodotermopsis sjoestedti	Porotermes adamsonii	Porotermes quadricollis	Rhinotermes marginalis			Reticulitermes flavipes
										H	WG	WG	H	H	H	H	WG	WG	WG	H	WG	WG	WG	WG	WG	WG	WG	WG	H	WG	WG	WG	WG	WG	H	WG	WG	WG	WG	WG	WG	WG	WG	HW	HL	WG	WG	HW	HL
Phylum	Class	Order	Family	Genus	Average					Ag562	Am565	Sp564	Cs567	Sa631	Ta633	Ac634	At579	Ba584	Bf170	Br233	Dp585	Ec167	Ec553	Ep586	Es583	Gc581	Gp578	Hf551	Pa140	Pa166	Pm569	Ps171	Ps589	Rm582	Se139	Sl580	Tb587	Tr588	Md560	Hs463	Po218	Pq454	Rm538			Rs511	Rs554
				Methanovirga	0	0.00330659	28.8197	0		0	0	0	0	0	0	0	0	0	0	0	0	0	0	0	0	0	0.0727449	0	0	0	0	0	0	0	0	0	0	0	99.3232	5.88026	44.1813	60.3851	1.5262	7.0807	69.2204	0	0	0	0
				Methanoflexus	0	0.0011022	5.77817	0		0	0	0	0	0	0	0	0	0	0	0	0	0	0	0	0	0	0.0242483	0	0	0	0	0	0	0	0	0	0	0	0	8.95363	0	0	0	0	0	19.2896	14.0706	36.7314	13.4054
				Methanacia	0	0	0.289152	0		0	0	0	0	0	0	0	0	0	0	0	0	0	0	0	0	0	0	0	0	0	0	0	0	0	0	0	0	0	0	0.0177651	0	0	0	0	0.00789827	0.458872	0.199269	1.35518	2.58745
				Mbb_D1	0	0	0.850648	0.445038		0	0	0	0	0	0	0	0	0	0	0	0	0	0	0	0	0	0	0	0	0	0	0	0	0	0	0	0	0	0	0	0	0	4.39636	3.98536	5.22865	0	0	0	0
				Mbb_D2	0	2.22635	0.000323885	0		0	0	0	0	0	0	0	0	0	0	0	0	8.4004	0	1.66526	0	0	0.0242483	0	0	0.0298418	0	0	0	0	0	0	7.28892	31.5711	0	0	0	0	0	0	0	0	0	0	0
				Mbb_D_unclassified	0	0.00228645	0.176943	0.00798983		0	0	0	0	0	0	0	0	0	0	0	0	0.0503018	0	0	0	0	0	0	0	0	0	0	0	0	0	0	0	0	0.00604266	0.142121	0	0	0.35877	0.464794	1.10576	0.0509857	0.022141	0.394417	0.280875
				Methanobinarius	16.1389	4.16974	12.9736	7.93144		9.44911	30.1457	61.4332	4.85779	1.73782	5.11364	0.234822	0.447079	15.0607	15.4703	1.57879	0.0823893	11.4185	0.135606	0.254022	0	0	3.22502	5.54576	0.398406	4.23754	13.6111	0.346021	0.154083	0.237887	1.55989	1.8363	1.91293	14.2219	0.574053	0.0710606	0.514933	0.844082	7.2779	57.4664	15.3305	1.0537	0.188199	0.49555	0.697932
				Methanobaculum	0.0266712	3.23472	0.0376245	0.118343		0	0.119205	0.0130293	0	0.0334197	0.0210438	0	0.942754	0.292846	1.85644	0.0297885	0.288363	2.666	0.464936	3.86678	0	0	0.897187	28.2257	0.398406	1.93972	0	1.38408	0	0.0125203	0.891365	0	1.61609	25.3909	0	0	0.102987	0.379363	0.0170843	0.0791139	0.00789827	0	0	0	0
				Methanorudis	9.06808	1.9537	7.04626	5.34326		1.20394	0.0927152	32.6906	23.4919	0	5.99747	0	0.145787	2.11965	0.123762	0	1.09166	3.16901	0.154979	0.254022	0	0	5.45587	19.7147	0.398406	0.65652	0	0	0.205444	0.137724	0	0	3.3971	5.95681	0	0.319773	0	0	82.3178	25.1582	4.94432	0	0	0	0
				Methanocatella	0	0	0	0		0	0	0	0	0	0	0	0	0	0	0	0	0	0	0	0	0	0	0	0	0	0	0	0	0	0	0	0	0	0	0	0	0	0	0	0	0	0	0	0
				Mbb_A1	0	0.000441778	2.19329	0.000452333		0	0	0	0	0	0	0	0.00971912	0	0	0	0	0	0	0	0	0	0	0	0	0	0	0	0	0	0	0	0	0	0	0	0	0	0	0	0	4.01088	2.54068	24.6258	3.91523
				Mbb_A2	1.49059	22.1617	1.39019	0.801963		9.26669	0	0.0521173	0	0	1.11532	0	90.9321	14.3774	47.401	1.31069	1.27703	8.04829	1.66602	11.4592	44.8334	0	43.3075	2.93316	0.796813	78.2155	2.08333	77.8547	9.34771	2.11594	19.61	0.0854093	19.0303	10.8712	0.0241706	0.230947	0	0.0474203	4.09453	5.72587	4.115	0.492862	0.387468	4.12621	0.604307
				Methanobacterium	0.00614253	0.0597576	0	0		0.036483	0	0.00651466	0	0	0	0	0	0	0	0	0.185376	0	0.174351	0	0	0	0.387973	0.0160282	0	0.149209	0	0.346021	0	0	0.0557103	0	0	0	0	0	0	0	0	0	0	0	0	0	0
				Methanosphaera	0	0	0.000493642	0		0	0	0	0	0	0	0	0	0	0	0	0	0	0	0	0	0	0	0	0	0	0	0	0	0	0	0	0	0	0	0	0	0	0	0	0.00789827	0	0	0	0
			Methanobacteriaceae		26.7304	33.8131	59.5563	14.6485		19.9562	30.3576	94.1954	28.3497	1.77124	12.2475	0.234822	92.4774	31.8505	64.8515	2.91927	2.92482	33.7525	2.59589	17.4993	44.8334	0	53.3948	56.4353	1.99203	85.2283	15.6944	79.9308	9.70724	2.50407	22.117	1.92171	33.2454	88.0119	99.9275	15.6156	44.7992	61.6559	99.9886	99.9604	99.9684	25.3569	17.4084	67.7286	21.4912
		Methanobacteriales			26.7304	33.8131	59.5563	14.6485		19.9562	30.3576	94.1954	28.3497	1.77124	12.2475	0.234822	92.4774	31.8505	64.8515	2.91927	2.92482	33.7525	2.59589	17.4993	44.8334	0	53.3948	56.4353	1.99203	85.2283	15.6944	79.9308	9.70724	2.50407	22.117	1.92171	33.2454	88.0119	99.9275	15.6156	44.7992	61.6559	99.9886	99.9604	99.9684	25.3569	17.4084	67.7286	21.4912
	Methanobacteria				26.7304	33.8131	59.5563	14.6485		19.9562	30.3576	94.1954	28.3497	1.77124	12.2475	0.234822	92.4774	31.8505	64.8515	2.91927	2.92482	33.7525	2.59589	17.4993	44.8334	0	53.3948	56.4353	1.99203	85.2283	15.6944	79.9308	9.70724	2.50407	22.117	1.92171	33.2454	88.0119	99.9275	15.6156	44.7992	61.6559	99.9886	99.9604	99.9684	25.3569	17.4084	67.7286	21.4912
Methanobacteriota					26.7304	33.8131	59.5563	14.6485		19.9562	30.3576	94.1954	28.3497	1.77124	12.2475	0.234822	92.4774	31.8505	64.8515	2.91927	2.92482	33.7525	2.59589	17.4993	44.8334	0	53.3948	56.4353	1.99203	85.2283	15.6944	79.9308	9.70724	2.50407	22.117	1.92171	33.2454	88.0119	99.9275	15.6156	44.7992	61.6559	99.9886	99.9604	99.9684	25.3569	17.4084	67.7286	21.4912
				Methanofilum	0	5.75513	0	15.3587		0	0	0	0	0	0	0	0.204101	5.68958	0.247525	1.59368	0	6.48893	1.72414	2.90714	0	0	0.0484966	0	0	0	0	0	0	92.0245	0.0557103	0	9.59763	6.03127	0	0	0	0	0	0	0	0	0	0	0
			Methanospirillaceae		0	5.75513	0	15.3587		0	0	0	0	0	0	0	0.204101	5.68958	0.247525	1.59368	0	6.48893	1.72414	2.90714	0	0	0.0484966	0	0	0	0	0	0	92.0245	0.0557103	0	9.59763	6.03127	0	0	0	0	0	0	0	0	0	0	0
				Methanorbis	21.7358	7.65104	14.5903	0		4.66983	68.702	1.36156	70.1066	4.51166	2.79882	0	0	7.614	10.1485	18.9157	0	0	0.426191	0	9.99435	0	0.824442	0	89.8406	8.14682	0	11.4187	0	0	7.52089	0	3.10026	0.372301	0	0	0	0	0	0	0	69.7145	79.442	12.8439	71.4444
				Methanocorpusculaceae_unclassified	0	0.00473908	0	0		0	0	0	0	0	0	0	0	0	0	0.10426	0	0	0	0	0	0	0	0	0	0	0	0	0	0	0	0	0	0	0	0	0	0	0	0	0	0	0	0	0
			Methanocorpusculaceae		21.7358	7.65578	14.5903	0		4.66983	68.702	1.36156	70.1066	4.51166	2.79882	0	0	7.614	10.1485	19.02	0	0	0.426191	0	9.99435	0	0.824442	0	89.8406	8.14682	0	11.4187	0	0	7.52089	0	3.10026	0.372301	0	0	0	0	0	0	0	69.7145	79.442	12.8439	71.4444
				Methanoculleus	0.00880756	0	0	0		0.036483	0	0	0.0251699	0	0	0	0	0	0	0	0	0	0	0	0	0	0	0	0	0	0	0	0	0	0	0	0	0	0	0	0	0	0	0	0	0	0	0	0
			Methanoculleaceae		0.00880756	0	0	0		0.036483	0	0	0.0251699	0	0	0	0	0	0	0	0	0	0	0	0	0	0	0	0	0	0	0	0	0	0	0	0	0	0	0	0	0	0	0	0	0	0	0	0
				Methanomicrobiales_unclassified	0	0.00281004	0	0.000673646		0	0	0	0	0	0	0	0	0.0139451	0	0.0148943	0	0	0	0	0	0	0	0	0	0	0	0	0	0	0	0	0.0329815	0	0	0	0	0	0	0	0	0	0	0	0
			Methanomicrobiales_unclassified		0	0.00281004	0	0.000673646		0	0	0	0	0	0	0	0	0.0139451	0	0.0148943	0	0	0	0	0	0	0	0	0	0	0	0	0	0	0	0	0.0329815	0	0	0	0	0	0	0	0	0	0	0	0
		Methanomicrobiales			21.7446	13.4137	14.5903	15.3594		4.70631	68.702	1.36156	70.1317	4.51166	2.79882	0	0.204101	13.3175	10.396	20.6285	0	6.48893	2.15033	2.90714	9.99435	0	0.872939	0	89.8406	8.14682	0	11.4187	0	92.0245	7.5766	0	12.7309	6.40357	0	0	0	0	0	0	0	69.7145	79.442	12.8439	71.4444
	Methanomicrobia				21.7446	13.4137	14.5903	15.3594		4.70631	68.702	1.36156	70.1317	4.51166	2.79882	0	0.204101	13.3175	10.396	20.6285	0	6.48893	2.15033	2.90714	9.99435	0	0.872939	0	89.8406	8.14682	0	11.4187	0	92.0245	7.5766	0	12.7309	6.40357	0	0	0	0	0	0	0	69.7145	79.442	12.8439	71.4444
				Methanocella	0	0.00128294	0	0.000936856		0	0	0	0	0	0	0	0	0	0	0	0	0	0	0.0282247	0	0	0	0	0	0	0	0	0	0	0	0	0	0	0	0	0	0	0	0	0	0	0	0	0
				Methanocella_2	0	0	0.001133	0.000936856		0	0	0	0	0	0	0	0	0	0	0	0	0	0	0	0	0	0	0	0	0	0	0	0	0	0	0	0	0	0.018128	0	0	0	0	0	0	0	0	0	0
			Methanocellaceae		0	0.00128294	0.001133	0.00187371		0	0	0	0	0	0	0	0	0	0	0	0	0	0	0.0282247	0	0	0	0	0	0	0	0	0	0	0	0	0	0	0.018128	0	0	0	0	0	0	0	0	0	0
		Methanocellales			0	0.00128294	0.001133	0.00187371		0	0	0	0	0	0	0	0	0	0	0	0	0	0	0.0282247	0	0	0	0	0	0	0	0	0	0	0	0	0	0	0.018128	0	0	0	0	0	0	0	0	0	0
	Methanocellia				0	0.00128294	0.001133	0.00187371		0	0	0	0	0	0	0	0	0	0	0	0	0	0	0.0282247	0	0	0	0	0	0	0	0	0	0	0	0	0	0	0.018128	0	0	0	0	0	0	0	0	0	0
				Methanimicrococcus	0.00678256	40.1594	0.00666939	29.0488		0	0	0.0390879	0.00838997	0	0	0	1.45787	10.1381	16.8317	63.6729	96.5808	15.1408	83.9985	67.7674	24.8447	94.3676	28.1038	18.6568	1.79283	0.0596837	78.8889	0	83.0508	4.64505	47.9666	97.2384	47.5594	0.744602	0.0241706	0	0	0	0.0113895	0.039557	0.0315931	0	0	0	0
				Methanolapillus	23.6434	0	0	0.00257177		49.5804	0.198675	2.93811	0.738317	38.8838	4.35606	68.8087	0	0	0	0	0	0	0	0	0	0	0	0	0	0	0	0	0	0	0	0	0	0	0	0	0	0	0	0	0	0	0	0	0
				Methanosarcina	0.0930511	0.0114294	0	0		0.474279	0	0.0260586	0.151019	0	0	0	0.00971912	0	0	0	0	0.100604	0	0.141123	0	0	0	0	0	0	0	0	0	0	0	0	0	0	0	0	0	0	0	0	0	0	0	0	0
				Methanosarcinaceae_unclassified	0.00119356	0.00253229	0	0.0220785		0	0	0	0	0.00835492	0	0	0	0	0	0	0	0	0	0	0	0	0	0	0	0	0	0	0	0	0.0557103	0	0	0	0	0	0	0	0	0	0	0	0	0	0
			Methanosarcinaceae		23.7445	40.1767	0.00666939	29.0734		50.0547	0.198675	3.00326	0.897726	38.8921	4.35606	68.8087	1.46759	10.1381	16.8317	63.6729	96.5808	15.2414	83.9985	67.9086	24.8447	94.3676	28.1765	18.6568	1.79283	0.0596837	78.8889	0	83.0508	4.64505	48.0223	97.2384	47.5594	0.744602	0.0241706	0	0	0	0.0113895	0.039557	0.0315931	0	0	0	0
		Methanosarcinales			23.7445	40.1767	0.00666939	29.0734		50.0547	0.198675	3.00326	0.897726	38.8921	4.35606	68.8087	1.46759	10.1381	16.8317	63.6729	96.5808	15.2414	83.9985	67.9086	24.8447	94.3676	28.1765	18.6568	1.79283	0.0596837	78.8889	0	83.0508	4.64505	48.0223	97.2384	47.5594	0.744602	0.0241706	0	0	0	0.0113895	0.039557	0.0315931	0	0	0	0
				Methanothrix	0	0	0	1.26496		0	0	0	0	0	0	0	0	0	0	0	0	0	0	0	0	0	0	0	0	0	0	0	0	0	0	0	0	0	0	0	0	0	0	0	0	0	0	0	0
				Methanotrichacecae_unclassified	0	0	0	0.00977899		0	0	0	0	0	0	0	0	0	0	0	0	0	0	0	0	0	0	0	0	0	0	0	0	0	0	0	0	0	0	0	0	0	0	0	0	0	0	0	0
			Methanotrichacecae		0	0	0	1.27474		0	0	0	0	0	0	0	0	0	0	0	0	0	0	0	0	0	0	0	0	0	0	0	0	0	0	0	0	0	0	0	0	0	0	0	0	0	0	0	0
		Methanotrichales			0	0	0	1.27474		0	0	0	0	0	0	0	0	0	0	0	0	0	0	0	0	0	0	0	0	0	0	0	0	0	0	0	0	0	0	0	0	0	0	0	0	0	0	0	0
				Methanosarcinia_unclassified	0	0	0	0.00884214		0	0	0	0	0	0	0	0	0	0	0	0	0	0	0	0	0	0	0	0	0	0	0	0	0	0	0	0	0	0	0	0	0	0	0	0	0	0	0	0
			Methanosarcinia_unclassified		0	0	0	0.00884214		0	0	0	0	0	0	0	0	0	0	0	0	0	0	0	0	0	0	0	0	0	0	0	0	0	0	0	0	0	0	0	0	0	0	0	0	0	0	0	0
		Methanosarcinia_unclassified			0	0	0	0.00884214		0	0	0	0	0	0	0	0	0	0	0	0	0	0	0	0	0	0	0	0	0	0	0	0	0	0	0	0	0	0	0	0	0	0	0	0	0	0	0	0
	Methanosarcinia				23.7445	40.1767	0.00666939	30.357		50.0547	0.198675	3.00326	0.897726	38.8921	4.35606	68.8087	1.46759	10.1381	16.8317	63.6729	96.5808	15.2414	83.9985	67.9086	24.8447	94.3676	28.1765	18.6568	1.79283	0.0596837	78.8889	0	83.0508	4.64505	48.0223	97.2384	47.5594	0.744602	0.0241706	0	0	0	0.0113895	0.039557	0.0315931	0	0	0	0
				Halobacteriota_unclassified	0.00425346	0.00732256	0	0.0143073		0	0	0.0130293	0.00838997	0.00835492	0	0	0	0.0278901	0	0.0148943	0	0	0	0	0	0	0	0	0	0	0	0	0	0.0626017	0.0557103	0	0	0	0	0	0	0	0	0	0	0	0	0	0
			Halobacteriota_unclassified		0.00425346	0.00732256	0	0.0143073		0	0	0.0130293	0.00838997	0.00835492	0	0	0	0.0278901	0	0.0148943	0	0	0	0	0	0	0	0	0	0	0	0	0	0.0626017	0.0557103	0	0	0	0	0	0	0	0	0	0	0	0	0	0
		Halobacteriota_unclassified			0.00425346	0.00732256	0	0.0143073		0	0	0.0130293	0.00838997	0.00835492	0	0	0	0.0278901	0	0.0148943	0	0	0	0	0	0	0	0	0	0	0	0	0	0.0626017	0.0557103	0	0	0	0	0	0	0	0	0	0	0	0	0	0
	Halobacteriota_unclassified				0.00425346	0.00732256	0	0.0143073		0	0	0.0130293	0.00838997	0.00835492	0	0	0	0.0278901	0	0.0148943	0	0	0	0	0	0	0	0	0	0	0	0	0	0.0626017	0.0557103	0	0	0	0	0	0	0	0	0	0	0	0	0	0
Halobacteriota					45.4933	53.599	14.5981	45.7326		54.761	68.9007	4.37785	71.0378	43.4121	7.15488	68.8087	1.67169	23.4835	27.2277	84.3164	96.5808	21.7304	86.1488	70.8439	34.8391	94.3676	29.0495	18.6568	91.6335	8.20651	78.8889	11.4187	83.0508	96.7322	55.6546	97.2384	60.2902	7.14818	0.0422986	0	0	0	0.0113895	0.039557	0.0315931	69.7145	79.442	12.8439	71.4444
				Methanoplasma	14.0801	8.99147	25.8294	13.3388		2.18898	0	0.521173	0	42.3761	53.4512	0.0229095	5.58849	43.411	1.23762	7.7748	0.102987	35.7646	11.0229	2.62489	19.9322	0	16.3919	24.427	2.58964	3.40197	4.72222	1.38408	0	0.37561	9.08078	0	3.66095	4.31869	0	84.3667	55.2008	38.3251	0	0	0	4.92862	3.13296	19.4074	7.0389
				Cluster_C	0	2.68956	0	0.00123608		0	0	0	0	0	0	0	0.174944	0.878539	5.44554	4.02145	0.350154	7.14286	0.116234	4.65707	0.338792	3.88065	0.654704	0.304536	2.98805	2.53656	0.416667	5.88235	5.44427	0.313009	10.5292	0.669039	1.97889	0.446761	0	0	0	0	0	0	0	0	0	0	0
				Cluster_M	13.4812	0.675903	0	1.20748		22.656	0.172185	0.846906	0.377548	12.3486	27.0623	30.9049	0.0680338	0.278901	1.11386	0.968126	0.0205973	1.55936	0.0968617	0.84674	0.0564653	1.75174	0.242483	0.112197	0.796813	0.626679	0.138889	1.38408	1.74628	0.0626017	2.06128	0.170819	0.692612	0.0744602	0	0	0	0	0	0	0	0	0	0	0
				Methanomicula	0	0.0119582	0	21.6358		0	0	0	0	0	0	0	0	0	0	0	0.0205973	0	0	0	0	0	0.242483	0	0	0	0	0	0	0	0	0	0	0	0	0	0	0	0	0	0	0	0	0	0
			Methanomethylophilaceae		27.5613	12.3689	25.8294	36.1833		24.8449	0.172185	1.36808	0.377548	54.7247	80.5135	30.9278	5.83147	44.5684	7.79703	12.7644	0.494336	44.4668	11.236	8.1287	20.3275	5.63239	17.5315	24.8437	6.3745	6.5652	5.27778	8.65052	7.19055	0.751221	21.6713	0.839858	6.33245	4.83991	0	84.3667	55.2008	38.3251	0	0	0	4.92862	3.13296	19.4074	7.0389
				Methanomassiliicoccus	0.00189215	0	0	0.000936856		0	0.013245	0	0	0	0	0	0	0	0	0	0	0	0	0	0	0	0	0	0	0	0	0	0	0	0	0	0	0	0	0	0	0	0	0	0	0	0	0	0
			Methanomassiliicoccaceae		0.00189215	0	0	0.000936856		0	0.013245	0	0	0	0	0	0	0	0	0	0	0	0	0	0	0	0	0	0	0	0	0	0	0	0	0	0	0	0	0	0	0	0	0	0	0	0	0	0
		Methanomassiliicoccales			27.5631	12.3689	25.8294	36.1842		24.8449	0.18543	1.36808	0.377548	54.7247	80.5135	30.9278	5.83147	44.5684	7.79703	12.7644	0.494336	44.4668	11.236	8.1287	20.3275	5.63239	17.5315	24.8437	6.3745	6.5652	5.27778	8.65052	7.19055	0.751221	21.6713	0.839858	6.33245	4.83991	0	84.3667	55.2008	38.3251	0	0	0	4.92862	3.13296	19.4074	7.0389
	Thermoplasmata				27.5631	12.3689	25.8294	36.1842		24.8449	0.18543	1.36808	0.377548	54.7247	80.5135	30.9278	5.83147	44.5684	7.79703	12.7644	0.494336	44.4668	11.236	8.1287	20.3275	5.63239	17.5315	24.8437	6.3745	6.5652	5.27778	8.65052	7.19055	0.751221	21.6713	0.839858	6.33245	4.83991	0	84.3667	55.2008	38.3251	0	0	0	4.92862	3.13296	19.4074	7.0389
Thermoplasmatota					27.5631	12.3689	25.8294	36.1842		24.8449	0.18543	1.36808	0.377548	54.7247	80.5135	30.9278	5.83147	44.5684	7.79703	12.7644	0.494336	44.4668	11.236	8.1287	20.3275	5.63239	17.5315	24.8437	6.3745	6.5652	5.27778	8.65052	7.19055	0.751221	21.6713	0.839858	6.33245	4.83991	0	84.3667	55.2008	38.3251	0	0	0	4.92862	3.13296	19.4074	7.0389
				Bathycorpusculum	0.00716136	0.017726	0.00188833	2.92201		0	0	0	0	0.0501295	0	0	0	0	0	0	0	0	0	0	0	0	0	0	0	0	0	0	0	0	0.389972	0	0	0	0.0302133	0	0	0	0	0	0	0	0	0	0
			Bathycorpusculaceae		0.00716136	0.017726	0.00188833	2.92201		0	0	0	0	0.0501295	0	0	0	0	0	0	0	0	0	0	0	0	0	0	0	0	0	0	0	0	0.389972	0	0	0	0.0302133	0	0	0	0	0	0	0	0	0	0
		B26-1			0.00716136	0.017726	0.00188833	2.92201		0	0	0	0	0.0501295	0	0	0	0	0	0	0	0	0	0	0	0	0	0	0	0	0	0	0	0	0.389972	0	0	0	0.0302133	0	0	0	0	0	0	0	0	0	0
	Bathyarcheia				0.00716136	0.017726	0.00188833	2.92201		0	0	0	0	0.0501295	0	0	0	0	0	0	0	0	0	0	0	0	0	0	0	0	0	0	0	0	0.389972	0	0	0	0.0302133	0	0	0	0	0	0	0	0	0	0
				Candidatus Nitrosocosmicus	0.14709	0.162303	0	0.0065441		0.328347	0.490066	0.0586319	0.11746	0.00835492	0.0210438	0.00572738	0.0194382	0	0	0	0	0	0	3.49986	0	0	0	0	0	0	0	0	0.0513611	0	0	0	0	0	0	0	0	0	0	0	0	0	0	0	0
				Nitrososphaera	0.00119857	0	0	0		0	0	0	0.00838997	0	0	0	0	0	0	0	0	0	0	0	0	0	0	0	0	0	0	0	0	0	0	0	0	0	0	0	0	0	0	0	0	0	0	0	0
				g__TA-21	0.00599283	0	0	0		0	0	0	0.0419498	0	0	0	0	0	0	0	0	0	0	0	0	0	0	0	0	0	0	0	0	0	0	0	0	0	0	0	0	0	0	0	0	0	0	0	0
				UBA10452	0.0037843	0	0	0.453836		0	0.0264901	0	0	0	0	0	0	0	0	0	0	0	0	0	0	0	0	0	0	0	0	0	0	0	0	0	0	0	0	0	0	0	0	0	0	0	0	0	0
				Uncultured_G	0.0118983	0	0	0		0.036483	0.013245	0	0.0335599	0	0	0	0	0	0	0	0	0	0	0	0	0	0	0	0	0	0	0	0	0	0	0	0	0	0	0	0	0	0	0	0	0	0	0	0
			Nitrososphaeraceae		0.169964	0.163586	0	0.46038		0.36483	0.529801	0.0586319	0.201359	0.00835492	0.0210438	0.00572738	0.0194382	0	0	0	0	0	0	3.52808	0	0	0	0	0	0	0	0	0.0513611	0	0	0	0	0	0	0	0	0	0	0	0	0	0	0	0
		Nitrososphaerales			0.169964	0.163586	0	0.468863		0.36483	0.529801	0.0586319	0.201359	0.00835492	0.0210438	0.00572738	0.0194382	0	0	0	0	0	0	3.52808	0	0	0	0	0	0	0	0	0.0513611	0	0	0	0	0	0	0	0	0	0	0	0	0	0	0	0
	Nitrososphaeria				0.169964	0.163586	0	0.468863		0.36483	0.529801	0.0586319	0.201359	0.00835492	0.0210438	0.00572738	0.0194382	0	0	0	0	0	0	3.52808	0	0	0	0	0	0	0	0	0.0513611	0	0	0	0	0	0	0	0	0	0	0	0	0	0	0	0
Thermoproteota					0.177125	0.181312	0.00188833	3.39087		0.36483	0.529801	0.0586319	0.201359	0.0584844	0.0210438	0.00572738	0.0194382	0	0	0	0	0	0	3.52808	0	0	0	0	0	0	0	0	0.0513611	0	0.389972	0	0	0	0.0302133	0	0	0	0	0	0	0	0	0	0
Archaea_unclassified					0.0360681	0.0377218	0.00619373	0.0438739		0.0729661	0.0264901	0	0.0335599	0.0334197	0.0631313	0.0229095	0	0.0976154	0.123762	0	0	0.0503018	0.0193723	0	0	0	0.0242483	0.0641128	0	0	0.138889	0	0	0.0125203	0.167131	0	0.131926	0	0	0.0177651	0	0.0189681	0	0	0	0	0.0166058	0.0202265	0.0255341
Total number of reads										2905	7725	15557	12898	12452	5369	18678	10451	7376	2623	6869	5122	2072	5180	4753	2076	11975	4232	6526	502	3488	849	616	5458	8030	1817	7591	3126	1380	16649	5669	1174	11165	20475	18118	15762	5901	18714	10108	12354
[truncated: 23 more columns]

## Sheet: Table S5
Table S5. Relative abundance of archaeal groups from clone libraries obtained in the present study and in the literature. Abbreviations: WG, whole gut; C, crop; M, midgut; H, hindgut; HW, hindgut wall; HL, hindgut lumen; P1–P5, proctodeal compartments 1–5. For the origin of the samples, see sample IDs (Table S1) or the respective publicatons (references R1-R14).
					Host groups						Millipedes						Cockroaches		Lower termites											Higher termites
					Millipedes	Cockroaches	Lower termites	Higher termites	Scarab beetle larvae		Anadenobolus monilicornis	Aphistogonoiulus corallipes	Harpagophorida sp.	Microtrullius uncinatus	Archispirostreptus gigas	Epibolus pulchripes	Panesthia angustipennis	Salganea taiwanensis	Hodotermopsis sjoestedti				Reticulitermes speratus				Reticulitermes speratus	Reticulitermes chinensis	Cryptotermes domesticus	Cornitermes cumulans	Isognathotermes ugandensis								Isognathotermes fungifaber		Nitiditermes orthognathus					Trinervitermes sp.	Macrotermes michaelseni	Macrotermes barneyi	Macrotermes bellicosus
																			Total hindgut	Hindgut wall	Dinenympha symbiont	Microjoenia symbiont	Total hindgut	Hindgut wall	Dinenympha symbiont	Microjoenia symbiont
											H	H	H	H	H	H	H	H									WG	WG	WG	WG	C	M	P1	P3	P4	P5	Nest	Soil	WG	Soil	WG	P1	P3	P4	P5	H	H	WG	WG
Phylum	Class	Order	Family	Genus	Average						Am161	Ac159	Dsp160	Mu162	R7	R7	R6	R6	R13				R13				R12	R11	R9	R5	TD110								R1		R4					TD114a	TD115	R11	Mb2006
				Methanovirga	0	0	57.9066	0	0		0	0	0	0	0	0	0	0	91.6667	100	17.6471	0	85.7143	0	44.4444	100	37.5	60	100	0	0	0	0	0	0	0	0	0	0	0	0	0	0	0	0	0	0	0	0
				Mbb_D1	0	0	0	1.88095	0		0	0	0	0	0	0	0	0	0	0	0	0	0	0	0	0	0	0	0	0	0	0	0	0	19.6429	0	0	0	0	0	0	0	0	0	0	0	0	0	0
				Methanobinarius	49.1526	1.47059	32.3341	9.37007	53.1401		0	54.5455	3.7037	80	66.6667	90	0	2.94118	8.33333	0	0	100	14.2857	100	55.5556	0	37.5	40	0	0	15	0	2.85714	4.16667	5.35714	0	0	0	52.9412	0	3.125	0	0	0	0	23.0769	41.0256	0	0
				Methanobaculum	0	1.08696	0	0.146341	0		0	0	0	0	0	0	2.17391	0	0	0	0	0	0	0	0	0	0	0	0	0	0	0	0	0	0	0	0	0	0	0	0	0	0	0	0	0	0	0	0
				Methanorudis	8.02469	0	0	2.75176	4.2735		0	0	14.8148	0	33.3333	0	0	0	0	0	0	0	0	0	0	0	0	0	0	0	0	0	0	14.5833	12.5	3.33333	2.43902	0	11.7647	0	6.25	0	0	0	0	2.5641	0	0	0
				Mbb_A1	0	0	7.48663	0	0		0	0	0	0	0	0	0	0	0	0	82.3529	0	0	0	0	0	0	0	0	0	0	0	0	0	0	0	0	0	0	0	0	0	0	0	0	0	0	0	0
				Mbb_A2	0	0	0	0.825047	0		0	0	0	0	0	0	0	0	0	0	0	0	0	0	0	0	0	0	0	0	0	0	0	0	0	0	0	0	0	0	0	0	0	0	0	0	10.2564	0	0
				Methanobrevibacter sensu stricto	0	0	0	0	0		0	0	0	0	0	0	0	0	0	0	0	0	0	0	0	0	0	0	0	0	0	0	0	0	0	0	0	0	0	0	0	0	0	0	0	0	0	0	0
				Methanobacterium	0	0	0	0	0		0	0	0	0	0	0	0	0	0	0	0	0	0	0	0	0	0	0	0	0	0	0	0	0	0	0	0	0	0	0	0	0	0	0	0	0	0	0	0
			Methanobacteriaceae		57.1773	2.55754	97.7273	14.9742	57.4136		0	54.5455	18.5185	80	100	90	2.17391	2.94118	100	100	100	100	100	100	100	100	75	100	100	0	15	0	2.85714	18.75	37.5	3.33333	2.43902	0	64.7059	0	9.375	0	0	0	0	25.641	51.2821	0	0
		Methanobacteriales			57.1773	2.55754	97.7273	14.9742	57.4136		0	54.5455	18.5185	80	100	90	2.17391	2.94118	100	100	100	100	100	100	100	100	75	100	100	0	15	0	2.85714	18.75	37.5	3.33333	2.43902	0	64.7059	0	9.375	0	0	0	0	25.641	51.2821	0	0
	Methanobacteria				57.1773	2.55754	97.7273	14.9742	57.4136		0	54.5455	18.5185	80	100	90	2.17391	2.94118	100	100	100	100	100	100	100	100	75	100	100	0	15	0	2.85714	18.75	37.5	3.33333	2.43902	0	64.7059	0	9.375	0	0	0	0	25.641	51.2821	0	0
Methanobacteriota					57.1773	2.55754	97.7273	14.9742	57.4136		0	54.5455	18.5185	80	100	90	2.17391	2.94118	100	100	100	100	100	100	100	100	75	100	100	0	15	0	2.85714	18.75	37.5	3.33333	2.43902	0	64.7059	0	9.375	0	0	0	0	25.641	51.2821	0	0
				Methanofilum	0	1.47059	0	8.9354	0		0	0	0	0	0	0	0	2.94118	0	0	0	0	0	0	0	0	0	0	0	1.25	0	20	8.57143	29.1667	3.57143	10	0	0	23.5294	0	6.25	0	0	0	0	53.8462	0	0	0
			Methanospirillaceae		0	1.47059	0	8.9354	0		0	0	0	0	0	0	0	2.94118	0	0	0	0	0	0	0	0	0	0	0	1.25	0	20	8.57143	29.1667	3.57143	10	0	0	23.5294	0	6.25	0	0	0	0	53.8462	0	0	0
				Methanorbis	15.3026	13.1074	1.13636	0	0		15.3846	39.3939	37.037	0	0	0	17.3913	8.82353	0	0	0	0	0	0	0	0	12.5	0	0	0	0	0	0	0	0	0	0	0	0	0	0	0	0	0	0	0	0	0	0
			Methanocorpusculaceae		15.3026	13.1074	1.13636	0	0		15.3846	39.3939	37.037	0	0	0	17.3913	8.82353	0	0	0	0	0	0	0	0	12.5	0	0	0	0	0	0	0	0	0	0	0	0	0	0	0	0	0	0	0	0	0	0
				Methanoculleus	0	0	0	0	0		0	0	0	0	0	0	0	0	0	0	0	0	0	0	0	0	0	0	0	0	0	0	0	0	0	0	0	0	0	0	0	0	0	0	0	0	0	0	0
			Methanoculleaceae		0	0	0	0	0		0	0	0	0	0	0	0	0	0	0	0	0	0	0	0	0	0	0	0	0	0	0	0	0	0	0	0	0	0	0	0	0	0	0	0	0	0	0	0
		Methanomicrobiales			15.3026	14.578	1.13636	8.9354	0		15.3846	39.3939	37.037	0	0	0	17.3913	11.7647	0	0	0	0	0	0	0	0	12.5	0	0	1.25	0	20	8.57143	29.1667	3.57143	10	0	0	23.5294	0	6.25	0	0	0	0	53.8462	0	0	0
	Methanomicrobia				15.3026	14.578	1.13636	8.9354	0		15.3846	39.3939	37.037	0	0	0	17.3913	11.7647	0	0	0	0	0	0	0	0	12.5	0	0	1.25	0	20	8.57143	29.1667	3.57143	10	0	0	23.5294	0	6.25	0	0	0	0	53.8462	0	0	0
				Methanocella	0	0	0	0.444444	0		0	0	0	0	0	0	0	0	0	0	0	0	0	0	0	0	0	0	0	0	0	0	0	0	0	0	0	0	0	22.2222	0	0	0	0	0	0	0	0	0
				Methanocella_2	0	0	0	0.444444	0		0	0	0	0	0	0	0	0	0	0	0	0	0	0	0	0	0	0	0	0	0	0	0	0	0	0	0	0	0	22.2222	0	0	0	0	0	0	0	0	0
			Methanocellaceae		0	0	0	0.888889	0		0	0	0	0	0	0	0	0	0	0	0	0	0	0	0	0	0	0	0	0	0	0	0	0	0	0	0	0	0	44.4444	0	0	0	0	0	0	0	0	0
		Methanocellales			0	0	0	0.888889	0		0	0	0	0	0	0	0	0	0	0	0	0	0	0	0	0	0	0	0	0	0	0	0	0	0	0	0	0	0	44.4444	0	0	0	0	0	0	0	0	0
	Methanocellia				0	0	0	0.888889	0		0	0	0	0	0	0	0	0	0	0	0	0	0	0	0	0	0	0	0	0	0	0	0	0	0	0	0	0	0	44.4444	0	0	0	0	0	0	0	0	0
				Methanimicrococcus	0	50.8312	0	25.6127	7.69231		0	0	0	0	0	0	36.9565	64.7059	0	0	0	0	0	0	0	0	0	0	0	0	25	40	77.1429	10.4167	0	26.6667	4.87805	0	5.88235	33.3333	3.125	0	0	0	0	0	46.1538	40	75
				Methanolapillus	17.0381	0	0	0	0		61.5385	6.06061	29.6296	5	0	0	0	0	0	0	0	0	0	0	0	0	0	0	0	0	0	0	0	0	0	0	0	0	0	0	0	0	0	0	0	0	0	0	0
				Methanosarcina	0	0	0	0.444444	0		0	0	0	0	0	0	0	0	0	0	0	0	0	0	0	0	0	0	0	0	0	0	0	0	0	0	0	0	0	22.2222	0	0	0	0	0	0	0	0	0
				Methanofrustulum	0	0	0	0.444444	0		0	0	0	0	0	0	0	0	0	0	0	0	0	0	0	0	0	0	0	0	0	0	0	0	0	0	0	0	0	0	0	0	0	0	0	0	0	0	0
			Methanosarcinaceae		17.0381	50.8312	0	26.5016	7.69231		61.5385	6.06061	29.6296	5	0	0	36.9565	64.7059	0	0	0	0	0	0	0	0	0	0	0	0	25	40	77.1429	10.4167	0	26.6667	4.87805	0	5.88235	55.5556	3.125	0	0	0	0	0	46.1538	40	75
		Methanosarcinales			17.0381	50.8312	0	26.5016	7.69231		61.5385	6.06061	29.6296	5	0	0	36.9565	64.7059	0	0	0	0	0	0	0	0	0	0	0	0	25	40	77.1429	10.4167	0	26.6667	4.87805	0	5.88235	55.5556	3.125	0	0	0	0	0	46.1538	40	75
				Methanosarcinia_unclassified	0	0	0	0	0		0	0	0	0	0	0	0	0	0	0	0	0	0	0	0	0	0	0	0	0	0	0	0	0	0	0	0	0	0	0	0	0	0	0	0	0	0	0	0
			Methanosarcinia_unclassified		0	0	0	0	0		0	0	0	0	0	0	0	0	0	0	0	0	0	0	0	0	0	0	0	0	0	0	0	0	0	0	0	0	0	0	0	0	0	0	0	0	0	0	0
		Methanosarcinia_unclassified			0	0	0	0	0		0	0	0	0	0	0	0	0	0	0	0	0	0	0	0	0	0	0	0	0	0	0	0	0	0	0	0	0	0	0	0	0	0	0	0	0	0	0	0
	Methanosarcinia				17.0381	50.8312	0	26.5016	7.69231		61.5385	6.06061	29.6296	5	0	0	36.9565	64.7059	0	0	0	0	0	0	0	0	0	0	0	0	25	40	77.1429	10.4167	0	26.6667	4.87805	0	5.88235	55.5556	3.125	0	0	0	0	0	46.1538	40	75
Halobacteriota					32.3407	65.4092	1.13636	36.3259	7.69231		76.9231	45.4545	66.6667	5	0	0	54.3478	76.4706	0	0	0	0	0	0	0	0	12.5	0	0	1.25	25	60	85.7143	39.5833	3.57143	36.6667	4.87805	0	29.4118	100	9.375	0	0	0	0	53.8462	46.1538	40	75
				Methanoplasma	0	10.8696	1.13636	11.4401	0		0	0	0	0	0	0	21.7391	0	0	0	0	0	0	0	0	0	12.5	0	0	0	0	0	5.71429	0	37.5	13.3333	0	0	0	0	3.125	0	0	0	0	12.8205	2.5641	40	25
				Cluster_C	0	0	0	1.53141	1.7094		0	0	0	0	0	0	0	0	0	0	0	0	0	0	0	0	0	0	0	0	0	0	0	0	0	0	0	0	0	0	0	0	0	0	0	0	0	20	0
				Cluster_M	4.39934	0	0	0.170833	9.14158		7.69231	0	3.7037	15	0	0	0	0	0	0	0	0	0	0	0	0	0	0	0	0	0	0	0	2.08333	0	3.33333	0	0	0	0	3.125	0	0	0	0	0	0	0	0
				Methanomicula	0	0	0	6.56288	0		0	0	0	0	0	0	0	0	0	0	0	0	0	0	0	0	0	0	0	0	5	6.66667	5.71429	8.33333	5.35714	13.3333	0	0	0	0	3.125	0	0	0	0	7.69231	0	0	0
				Methanomethylophilaceae_unclassified	6.08262	21.1637	0	0.161876	0		15.3846	0	11.1111	0	0	10	21.7391	20.5882	0	0	0	0	0	0	0	0	0	0	0	0	0	0	0	2.08333	3.57143	0	2.43902	0	0	0	0	0	0	0	0	0	0	0	0
			Methanomethylophilaceae		10.482	32.0332	1.13636	19.8671	10.851		23.0769	0	14.8148	15	0	10	43.4783	20.5882	0	0	0	0	0	0	0	0	12.5	0	0	0	5	6.66667	11.4286	12.5	46.4286	30	2.43902	0	0	0	9.375	0	0	0	0	20.5128	2.5641	60	25
		Methanomassiliicoccales			10.482	32.0332	1.13636	19.8671	10.851		23.0769	0	14.8148	15	0	10	43.4783	20.5882	0	0	0	0	0	0	0	0	12.5	0	0	0	5	6.66667	11.4286	12.5	46.4286	30	2.43902	0	0	0	9.375	0	0	0	0	20.5128	2.5641	60	25
	Thermoplasmata				10.482	32.0332	1.13636	19.8671	10.851		23.0769	0	14.8148	15	0	10	43.4783	20.5882	0	0	0	0	0	0	0	0	12.5	0	0	0	5	6.66667	11.4286	12.5	46.4286	30	2.43902	0	0	0	9.375	0	0	0	0	20.5128	2.5641	60	25
Thermoplasmatota					10.482	32.0332	1.13636	19.8671	10.851		23.0769	0	14.8148	15	0	10	43.4783	20.5882	0	0	0	0	0	0	0	0	12.5	0	0	0	5	6.66667	11.4286	12.5	46.4286	30	2.43902	0	0	0	9.375	0	0	0	0	20.5128	2.5641	60	25
				Bathycorpusculum	0	0	0	14.6836	0		0	0	0	0	0	0	0	0	0	0	0	0	0	0	0	0	0	0	0	98.75	10	0	0	29.1667	12.5	13.3333	0	0	0	0	62.5	0	100	100	0	0	0	0	0
			Bathycorpusculaceae		0	0	0	14.6836	0		0	0	0	0	0	0	0	0	0	0	0	0	0	0	0	0	0	0	0	98.75	10	0	0	29.1667	12.5	13.3333	0	0	0	0	62.5	0	100	100	0	0	0	0	0
		B26-1			0	0	0	14.6836	0		0	0	0	0	0	0	0	0	0	0	0	0	0	0	0	0	0	0	0	98.75	10	0	0	29.1667	12.5	13.3333	0	0	0	0	62.5	0	100	100	0	0	0	0	0
	Bathyarcheia				0	0	0	14.6836	0		0	0	0	0	0	0	0	0	0	0	0	0	0	0	0	0	0	0	0	98.75	10	0	0	29.1667	12.5	13.3333	0	0	0	0	62.5	0	100	100	0	0	0	0	0
				Candidatus Nitrosocosmicus	0	0	0	9.82393	24.0431		0	0	0	0	0	0	0	0	0	0	0	0	0	0	0	0	0	0	0	0	45	33.3333	0	0	0	16.6667	90.2439	97.619	0	0	6.25	100	0	0	0	0	0	0	0
				Nitrososphaera	0	0	0	0	0		0	0	0	0	0	0	0	0	0	0	0	0	0	0	0	0	0	0	0	0	0	0	0	0	0	0	0	0	0	0	0	0	0	0	0	0	0	0	0
				Uncultured	0	0	0	4.20768	0		0	0	0	0	0	0	0	0	0	0	0	0	0	0	0	0	0	0	0	0	0	0	0	0	0	0	0	2.38095	0	0	3.125	0	0	0	100	0	0	0	0
			Nitrososphaeraceae		0	0	0	14.0316	24.0431		0	0	0	0	0	0	0	0	0	0	0	0	0	0	0	0	0	0	0	0	45	33.3333	0	0	0	16.6667	90.2439	100	0	0	9.375	100	0	0	100	0	0	0	0
		Nitrososphaerales			0	0	0	14.0316	24.0431		0	0	0	0	0	0	0	0	0	0	0	0	0	0	0	0	0	0	0	0	45	33.3333	0	0	0	16.6667	90.2439	100	0	0	9.375	100	0	0	100	0	0	0	0
	Nitrososphaeria				0	0	0	14.0316	24.0431		0	0	0	0	0	0	0	0	0	0	0	0	0	0	0	0	0	0	0	0	45	33.3333	0	0	0	16.6667	90.2439	100	0	0	9.375	100	0	0	100	0	0	0	0
Thermoproteota					0	0	0	27.5614	24.0431		0	0	0	0	0	0	0	0	0	0	0	0	0	0	0	0	0	0	0	98.75	55	33.3333	0	29.1667	12.5	30	90.2439	100	0	0	71.875	100	100	100	100	0	0	0	0
Archaea_unclassified					0	0	0	0.117647	0		0	0	0	0	0	0	0	0	0	0	0	0	0	0	0	0	0	0	0	0	0	0	0	0	0	0	0	0	5.88235	0	0	0	0	0	0	0	0	0	0
Total number of clones											30	33	28	22	39	30	28	67	12	10	17	41	24	23	19	20	60	60	23	79	18	18	35	48	56	30	41	42	50	50	162	30	30	30	42	39	39	78	20
References	Primers
R1	F/G	Donovan, S. E., Purdy, K. J., Kane, M. D., and Eggleton, P. (2004). Comparison of Euryarchaea strains in the guts and food-soil of the soil-feeding termite Cubitermes fungifaber across different soil types. Appl. Environ. Microbiol. 70, 3884–3892.
R2	A/B	Egert, M., Stingl, U., Bruun, L. D., Pommerenke, B., Brune, A., and Friedrich, M. W. (2005). Structure and topology of microbial communities in the major gut compartments of Melolontha melolontha larvae (Coleoptera: Scarabaeidae). Appl. Environ. Microbiol. 71, 4556–4566
R3	A/B	Egert, M., Wagner, B., Lemke, T., Brune, A., and Friedrich, M. W. (2003). Microbial community structure in midgut and hindgut of the humus-feeding larva of Pachnoda ephippiata (Coleoptera: Scarabaeidae). Appl. Environ. Microbiol. 69, 6659–6668.
R4	A/B	Friedrich, M. W., Schmitt-Wagner, D., Lueders, T., and Brune, A. (2001). Axial differences in community structure of Crenarchaeota and Euryarchaeota in the highly compartmentalized gut of the soil-feeding termite Cubitermes orthognathus. Appl. Environ. Microbiol. 67, 4880–4890.
R5	N/O	Grieco, M. A. B., Cavalcante, J. J. V., Cardoso, A. M., Vieira, R. P., Machado, E. A., Clementino, M. M., et al. (2013). Microbial Community Diversity in the Gut of the South American Termite Cornitermes cumulans (Isoptera: Termitidae). Microb. Ecol. 65, 197–204.
R6	D/E	Hara, K., Shinzato, N., Seo, M., Oshima, T., and Yamagishi, A. (2002). Phylogenetic Analysis of Symbiotic Archaea Living in the Gut of Xylophagous Cockroaches. Microbes Environ. 17, 185–190.
R7	A/C	Horváthová, T., Šustr, V., Chronakova, A., Semanova, S., Lang, K., Dietrich, C., et al. (2021). Methanogenesis in the Digestive Tracts of the Tropical Millipedes Archispirostreptus gigas (Diplopoda, Spirostreptidae) and Epibolus pulchripes (Diplopoda, Pachybolidae) Terézia. Appl. Environ. Microbiol. 87, e00614-21.
R8	A/C	Miyata, R., Noda, N., Tamaki, H., Kinjyo, K., Aoyagi, H., Uchiyama, H., et al. (2007). Phylogenetic Relationship of Symbiotic Archaea in the Gut of the Higher Termite Nasutitermes takasagoensis Fed with Various Carbon Sources. Microbes Environ. 22, 157–164.
R9	H/I	Ohkuma, M., and Kudo, T. (1998). Phylogenetic analysis of the symbiotic intestinal microflora of the termite Cryptotermes domesticus. FEMS Microbiol. Lett. 164, 389–395.
R10	H/I	Ohkuma, M., Noda, S., and Kudo, T. (1999). Phylogenetic relationships of symbiotic methanogens in diverse termites. FEMS Microbiol. Lett. 171, 147–153.
R11	A/B	Shi, Y., Huang, Z., Han, S., Fan, S., and Yang, H. (2015). Phylogenetic diversity of Archaea in the intestinal tract of termites from different lineages. J. Basic Microbiol. 55, 1021–1028.
R12	D/E	Shinzato, N., Matsumoto, T., Yamaoka, I., Oshima, T., and Yamagishi, A. (1999). Phylogenetic diversity of symbiotic methanogens living in the hindgut of the lower termite Reticulitermes speratus analyzed by PCR and in situ hybridization. Appl. Environ. Microbiol. 65, 837–840.
R13	L/M	Tokura, M., Ohkuma, M., and Kudo, T. (2000). Molecular phylogeny of methanogens associated with flagellated protists in the gut and with the gut epithelium of termites. FEMS Microbiol. Ecol. 33, 233–240.
Primers
A: Ar109f (5′-AMDGCTCAGTAACACGT-3′; Imachi et al., 2006)
B: Ar912r (5′-CTCCCCCGCCAATTCCTTTA-3′; Lueders and Friedrich, 2000)
C: 1490R (5′-GGHTACCTTGTTACGACTT-3′; Hatamoto et al., 2007)
D: ME855F (5’-TTAAAGGAATTGGCGGGGGA-3’; Shinzato et al., 1999)
E: ME1354R (5’-TGACGGGCGGTGTGTGCAAG-3’; Shinzato et al., 1999)
F: 1Af (5'-TCYGKTTGATCCYGSCRGAG-3'; Munson et al., 1997)
G: 1100A (5'-T GGGTCTCGCTCGTTG-3'; Munson et al., 1997)
H: M23FB (5’-TTAGGATCCTTGATCCYGSCRGAGG-3’; Ohkuma et al., 1995)
I: 1392RH (5’-CGGAAGCTTACGGGCGGTGTGTRC-3’; Ohkuma et al., 1995)
J: F(5′-GTGGTGTMGGATTCACACARTAGCWACAGC-3′; Luton et al., 2002)
K: R(5′-TTCATTGCRTAGTTWGGRTAGTT-3′; Luton et al., 2002)
L: ARCH69F (5'-TAAGCCATGCAAGTCGAACG-3'; Tokura et al., 2000)
M: 1392R (5'-ACGGGCGGTGTGTRC-3'; Tokura et al., 2000)
N:21 F (5′-TTCCGGTTGATCCYGCCGGA-3′; Grieco et al., 2015)
O: 907 R (5′-CCGTCAATTCCTTTGAGTTT-3'; Greico et al., 2015)
F/G, H/I primers are biased against Methanomassilliicoccales
[truncated: 34 more columns]
